# Supplementary material for: The Hoard of the Rings. “Odd” annular bread-like objects as a case study for cereal-product diversity at the Late Bronze Age hillfort site of Stillfried (Lower Austria)
Source: PLoS One. 2019 Jun 5;14(6):e0216907. doi: 10.1371/journal.pone.0216907 (PMC6550392; doi:10.1371/journal.pone.0216907)
Supplement: S1 Table — Raw data of the histogram in Fig 21. (XLSX) [file pone.0216907.s001.xlsx]

## Sheet: tissue measuring in µm
STF 12050.2-4 A
18.775
23.573
33.705
37.221
38.959
39.43
42.129
42.835
43.068
47.407
48.26
48.451
50.611
51.828
53.292
53.364
57.729
59.411
62.775
65.769
66.212
73.714
73.798
74.359
79.878
80.224
80.645
82.383
87.607
92.986
94.692
97.787
99.325
100.189
104.432
105.079
105.291
109.209
109.432
110.031
112.411
115.198
126.77
130.052
130.421
130.509
130.533
136.121
139.516
144.401
147.141
149.914
154.371
159.915
162.588
167.02
172.497
177.224
188.332
192.228
194.047
195.042
196.547
207.573
207.605
209.681
222.222
223.025
235.702
260.304
267.545
270.345
307.015
310.422
324.27
334.258
345.953
384.297
385.701
385.984
392.837
399.965
399.965
402.615
411.111
412.909
427.597
429.094
433.333
446.844
453.518
456.651
464.348
468.778
468.778
472.451
473.918
487.878
501.356
503.532
506.69
511.594
516.626
520.802
523.049
537.543
560.864
563.428
571.247
573.621
587.104
587.63
592.269
596.787
601.439
603.198
605.319
615.818
617.142
627.064
632.928
639.637
639.637
641.741
664.822
672.128
685.115
687.184
697.438
708.676
725.548
733.333
734.078
735.605
742.308
751.462
758.256
763.35
782.739
783.589
789.495
793.89
796.347
809.35
810.197
822.216
831.964
833.43
837.231
847.145
853.75
854.552
855.195
857.789
860.603
871.872
876.488
878.227
893.489
895.6
900.468
911.111
927.628
943.071
959.681
967.391
989.668
998.765
1088.32
1101.69
1110.1
1128.26
1156.8
1182.28
1186.97
1213.75
1231.24
1255.25
1268.17
1367.36
1557.62
1570.25
1864.25
1891.57
2311.78
2439.17
2591.27

## Sheet: tissue histogram data
class	STF 12050.2-4 A
100	33
200	30
300	9
400	11
500	15
600	16
700	15
800	14
900	17
1000	8
1100	1
1200	6
1300	4
1400	1
1500	0
1600	2
1700	0
1800	0
1900	2
2000	0
2100	0
2200	0
2300	0
2400	1
2500	1
2600	1
2700	0
2800	0
2900	0
3000	0
3100	0
3200	0
3300	0
3400	0
3500	0
3600	0
3700	0
3800	0
3900	0
4000	0
4100	0
4200	0
4300	0
4400	0
4500	0
4600	0
4700	0
4800	0
4900	0
5000	0
and larger	0
