# Supplementary material for: The Hoard of the Rings. “Odd” annular bread-like objects as a case study for cereal-product diversity at the Late Bronze Age hillfort site of Stillfried (Lower Austria)
Source: PLoS One. 2019 Jun 5;14(6):e0216907. doi: 10.1371/journal.pone.0216907 (PMC6550392; doi:10.1371/journal.pone.0216907)
Supplement: S2 Table — Raw data of the histograms in Fig 21. (XLSX) [file pone.0216907.s002.xlsx]

## Sheet: pore measuring in µm
STF 12050.2-4 A	STF 12050.2-4 C	STF 12050.2-4 D
100.076	100.471	100.037
100.103	100.494	100.173
100.14	100.521	100.309
100.299	100.858	100.541
100.441	100.916	100.692
100.57	101.202	100.858
100.576	101.34	100.942
100.576	101.357	100.947
100.663	101.735	101.05
100.706	102.025	101.087
100.749	102.136	101.149
100.776	102.291	101.253
100.98	102.537	101.304
101.009	102.954	101.359
101.056	103.355	101.701
101.084	103.457	101.83
101.153	103.511	102.162
101.176	103.568	102.176
101.276	103.89	102.41
101.283	104.032	102.501
101.307	104.127	102.536
101.341	104.279	102.668
101.555	104.817	102.931
101.588	104.841	102.992
101.594	105.149	103.106
101.623	105.276	103.123
101.63	106.039	103.195
101.656	106.391	103.211
101.678	106.778	103.482
101.725	107.239	103.55
101.752	107.598	103.607
101.781	107.98	103.624
101.816	108.185	103.694
101.928	108.291	103.762
101.932	108.445	103.833
101.934	108.526	103.871
102.014	108.896	103.903
102.018	109.101	103.979
102.037	109.429	103.991
102.091	109.536	104.043
102.232	109.597	104.248
102.31	110.097	104.394
102.315	110.122	104.499
102.376	110.156	104.556
102.494	110.493	104.56
102.525	110.66	104.568
102.659	110.76	104.603
102.69	110.885	104.656
102.704	111.146	104.769
102.753	111.442	104.797
102.753	112.408	105.082
102.774	112.957	105.103
102.839	113.008	105.122
102.856	113.041	105.297
102.899	113.055	105.339
103.013	113.162	105.358
103.037	113.711	105.38
103.112	114.492	105.396
103.125	114.836	105.433
103.361	115.061	105.469
103.385	115.366	105.495
103.422	116.93	105.68
103.441	117.328	105.733
103.504	117.483	105.874
103.528	118.014	106.049
103.54	118.208	106.06
103.564	118.266	106.12
103.685	118.281	106.167
103.725	118.289	106.173
103.803	118.912	106.193
103.929	118.995	106.252
103.939	119.064	106.296
104.04	119.144	106.683
104.121	119.959	106.722
104.188	120.143	107.015
104.412	120.149	107.12
104.442	120.469	107.217
104.458	120.638	107.236
104.507	120.822	107.292
104.519	120.852	107.462
104.752	121.457	107.591
104.778	121.555	107.6
104.927	121.912	107.666
104.945	121.987	108.122
104.956	122.374	108.126
105.079	123.582	108.377
105.091	123.672	108.41
105.099	123.689	108.719
105.102	123.735	108.939
105.117	124.053	109.127
105.132	124.145	109.138
105.152	124.804	109.207
105.182	125.188	109.208
105.199	126.449	109.264
105.291	126.797	109.332
105.464	127.642	109.395
105.495	127.752	109.59
105.498	127.803	109.726
105.574	127.974	109.794
105.587	128.044	109.83
105.692	128.226	109.915
105.709	128.424	110.199
105.752	128.539	110.234
105.777	128.683	110.234
105.821	128.769	110.235
105.931	129.513	110.381
105.961	129.966	110.391
106.054	130.255	110.405
106.056	130.284	110.487
106.1	130.447	110.67
106.116	131.238	110.709
106.158	131.448	110.767
106.173	131.637	110.886
106.249	131.925	110.891
106.342	133.811	111.061
106.383	134.062	111.557
106.417	134.511	111.766
106.458	135.14	111.875
106.459	137.173	112.021
106.469	137.725	112.132
106.48	137.937	112.203
106.496	138.217	112.235
106.51	138.547	112.495
106.53	139.058	112.867
106.601	139.105	112.978
106.791	139.262	113.013
106.803	139.356	113.031
106.859	139.699	113.086
106.886	139.868	113.115
106.901	140.39	113.184
106.944	140.521	113.196
106.976	140.656	113.461
106.979	140.674	113.493
107.04	140.901	113.513
107.096	141.392	113.54
107.113	141.604	113.811
107.165	141.869	114.11
107.205	142.37	114.169
107.227	142.45	114.171
107.235	142.621	114.288
107.353	142.684	114.533
107.434	143.408	114.799
107.623	143.78	114.839
107.705	143.79	114.941
107.706	144.898	115.075
107.757	145.506	115.079
107.776	145.796	115.154
107.9	146.089	115.247
107.907	146.369	115.373
107.913	146.945	115.434
107.959	147.568	115.518
108.073	148.158	115.669
108.171	148.183	115.769
108.429	148.271	115.772
108.549	148.663	115.909
108.598	148.971	116.098
108.601	149.228	116.167
108.603	150.108	116.218
108.619	150.134	116.455
108.717	151.198	116.676
108.76	151.279	116.755
108.798	152.234	116.769
108.983	152.924	116.97
108.984	153.066	117.03
109.031	153.195	117.041
109.037	153.312	117.053
109.056	153.903	117.096
109.11	154.074	117.129
109.281	154.118	117.163
109.344	155.162	117.28
109.348	155.302	117.282
109.354	155.882	117.309
109.41	157.158	117.339
109.551	157.21	117.382
109.623	157.86	117.547
109.766	158.153	117.585
109.834	158.211	117.624
109.84	158.212	117.796
109.923	159.497	117.926
109.95	159.551	117.952
110.035	159.781	117.992
110.121	160.507	118.047
110.155	160.945	118.241
110.283	161.009	118.245
110.458	161.014	118.327
110.474	163.091	118.411
110.505	163.819	118.437
110.638	163.825	118.455
110.655	164.024	118.482
110.794	165.982	118.741
111.003	167.654	118.75
111.031	167.825	118.772
111.08	168.103	118.885
111.222	168.452	118.925
111.325	169.02	119.094
111.352	171.392	119.194
111.473	175.363	119.244
111.562	175.395	119.373
111.569	175.741	119.388
111.728	176.023	119.477
111.754	176.278	119.517
111.755	177.833	119.583
111.774	178.815	119.598
111.897	178.959	119.637
111.93	180.066	119.795
111.967	180.171	119.809
111.996	182.214	119.816
112.05	182.515	119.922
112.132	182.534	120.23
112.161	183.385	120.38
112.324	183.538	120.651
112.37	183.794	120.894
112.376	184.513	120.911
112.624	185.35	121.069
112.684	185.718	121.245
112.763	185.813	121.323
112.854	188.627	121.51
113.08	189.171	121.517
113.114	189.868	121.634
113.143	190.337	121.715
113.458	190.653	121.893
113.48	191.171	122.06
113.514	191.947	122.177
113.564	192.279	122.279
113.629	194.969	122.52
113.742	196.833	122.611
113.848	198.298	122.634
113.891	198.338	122.645
113.966	198.777	122.725
113.985	199.636	122.79
114.012	199.67	122.924
114.031	201.766	122.93
114.065	203.827	123.195
114.136	204.192	123.243
114.145	204.195	123.428
114.254	207.949	123.498
114.264	209.784	123.613
114.429	209.963	123.936
114.474	210.148	123.981
114.61	215.027	124.136
114.717	215.108	124.303
114.753	216.579	124.479
114.77	217.299	124.59
114.863	217.41	124.606
114.866	217.639	124.862
114.892	226.633	125.298
114.899	229.163	125.47
114.903	230.743	125.503
114.989	230.932	125.567
115.133	233.287	125.624
115.147	234.993	125.668
115.172	235.365	125.672
115.31	235.388	125.689
115.37	238.08	125.732
115.385	239.322	125.736
115.39	240.994	125.879
115.411	241.9	125.962
115.449	241.917	125.984
115.476	242.572	126.039
115.608	244.244	126.146
115.638	246.716	126.199
115.683	247.362	126.376
115.685	248.24	126.582
115.708	251.62	126.586
115.717	254.264	126.771
115.822	257.538	126.802
115.846	258.814	126.896
116.118	271.258	126.953
116.18	275.342	127.096
116.228	280.502	127.479
116.358	283.766	127.551
116.456	286.241	127.617
116.57	290.569	128.247
116.627	291.918	128.34
116.686	296.884	128.341
116.759	298.743	128.377
116.801	301.631	128.53
116.811	301.834	128.74
116.91	301.972	128.989
116.931	309.765	129.172
116.936	315.108	129.176
116.963	322.935	129.232
117.145	339.602	129.304
117.153	341.165	129.53
117.162	342.505	129.586
117.194	358.6	129.642
117.289	359.875	129.835
117.381	365.922	130.15
117.446	382.068	130.34
117.451	384.883	130.38
117.639	394.437	130.487
117.769	401.968	130.497
117.847	408.56	130.717
117.872	413.603	130.727
117.912	425.406	130.901
118.002	429.592	130.971
118.116	435.779	130.988
118.202	438.774	131.141
118.29	449.33	131.81
118.302	452.208	131.863
118.344	452.648	131.892
118.39	452.712	131.963
118.39	454.324	132.052
118.531	458.253	132.185
118.549	476.615	132.221
118.551	492.686	132.355
118.555	514.845	132.357
118.566	521.24	132.711
118.571	537.649	132.884
118.589	547.548	132.933
118.664	603.255	133.25
118.718	622.418	133.319
118.8	622.546	133.34
119.006	659.929	133.368
119.035	679.556	133.52
119.113	695.55	133.595
119.324	741.749	133.785
119.343	794.4	134.066
119.377	798.672	134.182
119.511	835.047	134.548
119.534	869.982	135.038
119.54	937.721	135.204
119.642	1043.11	135.438
119.698	1128.38	135.455
119.79	1300.77	135.719
119.804	1507.74	136.021
119.914	1917.89	136.026
119.942	3794.66	136.105
119.964		136.338
120.065		136.369
120.108		136.701
120.275		136.87
120.315		136.943
120.356		137.141
120.416		137.175
120.517		137.407
120.784		137.663
120.822		137.69
120.854		137.851
120.905		138.057
121.006		138.24
121.021		138.307
121.085		138.5
121.178		138.514
121.221		138.532
121.369		138.851
121.423		138.887
121.555		138.968
121.628		139.479
121.664		139.503
121.688		140.087
121.872		140.487
121.931		140.66
121.978		140.671
122.119		140.729
122.128		140.885
122.206		141.082
122.213		141.251
122.237		141.271
122.308		141.582
122.479		142.189
122.574		142.19
122.65		142.473
122.946		142.579
123.014		142.668
123.378		142.68
123.422		142.809
123.667		142.893
123.709		142.932
123.796		143.02
123.846		143.294
123.886		143.491
123.913		143.83
124.135		143.857
124.142		144.067
124.213		144.303
124.258		144.422
124.432		144.485
124.539		144.549
124.624		145.053
124.697		145.564
124.703		145.636
124.863		145.81
124.953		145.864
124.972		145.882
125.146		145.887
125.281		146.02
125.332		146.401
125.365		146.813
125.419		146.871
125.431		146.887
125.504		146.932
125.514		147.28
125.563		147.541
125.722		147.798
125.791		148.099
125.829		148.134
125.851		148.252
125.875		148.433
126.142		148.692
126.2		149.07
126.23		149.1
126.267		149.487
126.637		149.91
126.719		149.932
126.773		150.04
126.774		150.151
126.936		150.321
126.939		150.329
127.067		150.361
127.13		151.116
127.19		151.57
127.257		152.154
127.299		152.185
127.334		152.351
127.456		152.849
127.509		152.912
127.554		153.038
127.572		153.042
127.765		153.123
127.794		153.266
127.864		154.078
128.015		154.613
128.016		154.62
128.094		154.987
128.265		155.183
128.461		155.288
128.476		155.394
128.57		155.72
128.632		155.8
128.698		155.88
128.775		155.88
128.959		155.965
129.061		155.997
129.097		156.136
129.184		156.546
129.302		156.589
129.632		156.803
129.687		157.053
129.845		157.138
129.91		157.183
129.912		157.497
129.956		157.901
130.04		158.145
130.078		158.157
130.098		158.265
130.121		158.497
130.276		158.819
130.277		158.843
130.323		159.301
130.405		159.774
130.409		159.863
130.425		159.92
130.459		160.494
130.685		160.776
130.703		161.071
130.865		161.272
131.143		161.628
131.205		162.473
131.264		163.02
131.32		163.098
131.47		163.507
131.535		163.62
131.555		163.937
131.698		164.44
131.717		164.679
131.799		164.93
131.819		165.068
131.856		165.179
131.871		165.342
131.907		165.371
132.011		165.768
132.059		165.781
132.161		165.97
132.245		166.013
132.345		166.197
132.35		166.354
132.373		166.413
132.605		166.496
132.617		166.525
132.657		166.537
132.683		166.623
132.739		166.665
132.749		167.162
133.025		167.294
133.046		167.374
133.306		167.393
133.317		167.462
133.386		167.524
133.566		167.541
133.566		167.677
133.644		168.241
133.649		168.793
133.841		169.02
133.842		169.142
133.863		169.193
133.9		169.249
134.12		169.784
134.131		169.804
134.294		170.022
134.298		170.159
134.635		170.653
134.685		170.705
134.7		171.803
134.987		172.014
135.007		172.92
135.185		173.251
135.185		173.308
135.314		173.619
135.316		173.775
135.401		174.166
135.503		174.193
135.551		174.331
135.875		174.448
135.923		174.481
135.991		174.581
136.035		174.667
136.165		175.123
136.188		175.278
136.376		175.414
136.544		175.739
136.565		175.833
136.648		175.902
136.793		175.905
136.796		175.938
136.987		177.341
137.05		177.696
137.071		178.114
137.2		178.117
137.338		178.493
137.502		178.991
137.558		179.523
137.797		179.56
138.129		179.599
138.162		179.82
138.238		179.958
138.297		180.287
138.652		180.388
138.671		180.889
138.763		181.088
139.081		181.208
139.213		181.593
139.246		181.75
139.29		182.283
139.298		182.478
139.533		182.714
139.667		182.715
139.809		183.785
140.007		183.879
140.026		184.298
140.051		184.419
140.056		184.48
140.137		185.392
140.636		185.444
140.961		187.01
141.254		187.219
141.501		187.261
141.662		187.616
141.78		187.9
142.066		188
142.114		188.477
142.431		188.573
142.598		189.471
142.643		189.545
142.695		189.757
142.724		191.115
142.746		191.614
142.914		191.829
143.157		192.28
143.201		192.315
143.324		192.364
143.698		192.461
143.716		192.557
143.947		192.777
144.08		193.358
144.15		193.709
144.275		193.816
144.291		195.116
144.467		195.135
144.656		196.219
144.758		196.281
144.763		198.137
144.772		198.389
144.867		198.672
144.872		198.7
144.908		199.014
144.934		200.068
144.983		200.637
144.988		201.606
145.335		201.992
145.595		202.707
145.729		203.354
145.756		203.429
145.82		203.973
145.992		204.159
146.052		204.21
146.135		205.051
146.139		205.106
146.193		206.544
146.193		206.738
146.208		206.897
146.318		208.314
146.484		208.955
146.595		209.121
146.799		209.861
146.809		209.894
147.093		210.834
147.123		211.185
147.198		211.322
147.266		211.602
147.512		212.059
147.726		212.314
148.182		212.859
148.227		212.915
148.321		213.302
148.57		214.01
148.678		214.015
148.775		214.19
148.873		214.251
149.16		215.355
149.168		215.953
149.466		215.995
149.778		216.278
149.834		216.722
150.022		217.107
150.218		217.134
150.625		217.326
150.869		217.825
150.918		217.958
150.936		219.129
150.979		219.773
151.079		220.059
151.142		220.605
151.149		220.748
151.187		221.695
151.231		224.468
151.446		224.47
151.517		224.592
151.549		224.909
151.809		225.114
151.856		225.423
151.908		226.76
152.217		227.076
152.589		228.089
152.597		229.177
152.835		230.02
152.87		231.115
153.031		231.183
153.11		231.226
153.204		231.358
153.325		231.526
153.405		231.922
153.417		233.053
153.714		233.062
153.896		233.11
153.916		234.488
154.062		234.811
154.103		235.563
154.329		236.113
154.538		236.53
154.703		236.695
154.818		238.932
154.904		240.127
155.056		240.395
155.179		240.659
155.247		241.211
155.395		242.357
155.465		243.333
155.465		244.018
155.669		244.163
155.868		244.22
156.024		244.37
156.082		244.955
156.115		245.086
156.224		246.09
156.294		247.896
156.337		248.944
156.344		251.831
156.353		251.84
156.417		252.918
156.689		253.341
156.799		253.621
156.856		255.518
157.136		256.36
157.348		256.433
157.497		256.54
157.716		256.84
157.812		257.671
158.028		257.942
158.378		260.108
158.545		260.251
158.722		260.501
158.729		260.542
159.137		262.004
159.237		262.461
159.527		262.862
159.661		263.064
159.687		263.421
159.862		263.869
159.921		265.075
160.072		265.868
160.107		267.308
160.468		268.175
160.746		269.255
160.871		270.452
161.721		271.547
161.749		272.276
161.871		272.491
161.978		272.956
162.27		273.353
162.5		274.436
162.888		274.887
162.943		276.881
163.006		277.336
163.166		277.842
163.512		278.55
163.724		281.181
163.867		281.406
163.877		283.565
164.29		284.304
164.368		284.664
164.395		286.462
164.852		288.729
164.986		289.117
165.054		289.821
165.487		290.227
165.53		290.325
165.545		291.322
165.676		292.006
165.692		293.323
165.7		293.327
165.783		294.101
165.831		294.521
166.078		298.406
166.199		300.202
166.229		301.193
166.426		301.418
166.739		303.567
166.798		304.247
166.936		304.294
167.054		304.416
167.218		306.123
167.473		306.225
167.63		306.418
168.164		307.966
168.842		308.832
169.018		309.283
169.739		311.747
169.821		313.371
169.998		314.965
170.753		315.703
170.812		316.419
170.828		316.869
170.919		318.629
170.971		319.416
170.992		319.426
171.008		319.663
171.209		320.272
171.281		320.763
171.502		321.576
171.56		329.346
171.613		329.467
171.758		329.942
172.119		330.217
172.332		330.754
172.357		335.538
172.632		336.216
172.772		342.512
172.777		347.998
172.817		350.528
172.855		352.754
172.856		352.952
172.876		354.47
173.096		359.875
173.107		361.503
173.27		368.508
173.515		368.879
173.922		369.052
174.426		371.739
174.553		374.801
174.554		374.98
174.639		376.431
175.174		379.981
175.538		380.954
175.597		382.912
175.69		385.266
175.836		386.274
175.845		386.504
176.089		387.302
176.171		393.46
176.452		395.014
176.935		399.989
177.416		400.531
177.753		400.891
178.041		403.054
178.141		411.776
178.761		417.18
179.243		422.107
179.378		424.038
179.417		424.989
180.538		425.558
180.747		429.044
181.097		432.333
181.199		432.757
181.597		439.726
181.637		444.958
181.961		447.225
182.053		449.122
182.243		462.583
182.354		466.023
183.008		467.948
183.309		469.21
183.353		472.363
183.39		478.869
183.576		484.11
183.926		484.212
184.037		491.006
184.136		500.311
184.463		501.553
184.842		507.705
185.181		516.9
185.349		526.763
185.484		534.407
185.53		539.827
185.785		544.549
186.192		554.289
186.302		560.769
186.325		560.891
186.622		561.192
186.682		587.63
187.268		613.79
187.297		619.929
187.61		623.987
188.016		624.421
188.08		627.359
188.201		634.073
188.316		634.075
188.492		635.171
188.785		635.174
188.972		649.544
189.18		658.88
189.452		664.355
189.877		673.147
189.999		702.362
190.465		709.345
190.979		714.767
191.075		761.945
191.209		767.542
191.637		768.089
191.67		784.06
191.728		805.211
191.96		809.695
191.981		840.958
192.117		888.979
192.371		948.501
192.391		962.596
192.508		970.425
194.089		994.062
194.207		1002.21
194.349		1084.26
195.275		1090.01
195.544		1116.11
195.568		1120.11
195.585		1120.11
195.598		1128.11
196.178		1168.2
196.341		1241.24
196.431		1243.58
196.71		1351.69
196.732		1652.13
196.988		1661.18
197.331		1708.44
197.508		2133.52
197.547		4332.49
197.819		4484.47
197.84
197.84
198.412
199.334
199.563
200.165
200.195
200.365
200.388
200.897
201.12
201.254
202.423
202.735
203.727
203.911
204.016
204.019
204.435
204.714
204.938
205.002
205.494
205.511
206.128
206.247
206.585
206.738
207.222
207.279
207.687
207.844
208.114
209.317
209.474
209.632
209.74
209.755
209.863
209.937
210.691
210.786
211.004
211.189
211.255
211.31
211.501
212.221
212.253
212.268
212.544
212.762
212.842
213.082
213.092
213.368
213.412
213.425
214.494
215.11
215.739
215.942
216.511
216.624
216.658
217.841
218.529
218.646
219.546
219.603
219.63
219.672
219.763
220.331
220.48
220.516
220.54
221.018
221.296
221.37
221.777
221.877
222.405
222.577
223.109
223.131
223.211
223.73
225.01
225.163
225.348
225.681
227.059
228.497
229.282
229.655
229.662
229.755
230.629
230.705
230.735
230.839
230.903
231.457
232.347
232.59
232.625
232.634
233.293
233.701
233.759
234.187
234.767
234.961
234.985
235.239
235.599
235.736
236.785
236.788
237.252
237.509
237.961
238.344
238.888
239.213
239.362
240.079
240.304
240.564
240.607
240.726
240.795
241.59
242.001
242.016
242.792
242.967
243.084
244.045
244.326
244.393
246.843
246.964
247.038
248.137
249.458
250.669
250.942
250.976
251.839
251.885
253.186
253.658
254.504
255.169
256.002
257.059
257.12
257.428
257.688
257.776
258.143
258.461
259.246
259.826
260.439
261.291
263.562
263.81
264.408
264.426
265.196
265.239
265.367
265.45
267.278
267.374
267.501
267.82
267.826
268.079
268.686
269.444
269.636
269.774
269.784
270.081
270.223
271.422
272.126
273.122
273.273
274.088
274.907
275.221
275.77
275.981
276.582
277.646
278.469
278.719
279.244
279.357
279.685
279.813
280.307
281.211
283.874
284.164
284.189
284.809
285.019
285.137
285.403
287.08
287.23
288.776
289.376
289.471
290.097
290.977
293.349
294.907
295.536
295.55
296.568
298.677
298.939
300.754
301.006
301.917
302.23
302.832
303.622
304.376
305.147
306.155
306.697
307.363
307.433
307.471
307.578
308.104
310.323
310.732
311.073
311.089
311.767
313.266
314.318
314.771
315.398
315.598
315.642
315.644
315.693
316.608
317.02
319.908
319.925
322.883
322.979
323.075
325.146
328.079
330.897
330.926
331.529
332.184
332.499
332.592
332.918
333.484
335.594
336.603
337.197
337.866
337.895
339.322
339.618
340.124
340.374
340.906
341.168
341.691
341.879
342.354
343.951
345.316
345.781
346.598
347.745
348.027
348.255
349.478
351.359
352.056
352.202
353.572
353.709
353.886
354.399
355.002
357.63
358.759
360.069
361.542
361.857
362.218
362.763
362.85
363.983
364.48
364.688
365.23
365.257
367.771
367.984
368.565
369.222
373.51
376.836
377.84
379.041
379.38
381.616
384.391
388.007
388.621
391.035
391.325
391.589
391.744
392.082
393.827
394.018
394.293
395.289
397.095
401.005
402.302
402.768
402.896
404.366
404.687
405.3
408.486
411.67
414.514
414.702
415.615
416.82
416.875
418.569
419.362
428.028
432.001
432.645
436.197
440.176
440.37
443.346
445.093
446.021
446.466
447.584
452.664
457.859
459.741
468.177
468.523
469.696
471.737
474.486
476.38
477.164
484.734
485.056
485.424
487.238
495.602
495.608
501.916
502.163
503.421
507.099
520.872
523.921
535.002
547.37
548.212
548.738
550.801
552.928
553.979
559.839
561.468
564.694
568.407
570.175
573.482
583.078
583.408
589.578
589.579
624.542
630.122
651.7
664.573
667.944
669.624
671.228
682.908
687.973
690.881
690.89
691.214
694.312
701.643
704.762
715.789
717.284
718.352
748.03
750.204
778.67
787.985
808.978
816.934
828.718
832.034
856.891
867.257
867.921
869.592
904.412
904.54
911.247
920.857
922.614
952.436
998.674
1003.27
1006.98
1032.58
1119.84
1124.2
1132.56
1180.81
1212.2
1283.74
1285.03
1291.01
1375.12
1403.95
1528.5
1534.6
1602.94
1647.04
1744.92
1891.52
2078.99
2158.52
2337.17
2702.25

## Sheet: pore histogram data
class	STF 12050.2-4 A	STF 12050.2-4 C	STF 12050.2-4 D
200	880	231	586
300	224	45	148
400	111	15	58
500	43	15	25
600	23	4	13
700	13	6	13
800	9	3	7
900	8	2	4
1000	7	1	4
1100	3	1	3
1200	4	1	5
1300	4	0	2
1400	1	1	1
1500	1	0	0
1600	2	1	0
1700	2	0	2
1800	1	0	1
1900	1	0	0
2000	0	1	0
2100	1	0	0
2200	1	0	1
2300	0	0	0
2400	1	0	0
2500	0	0	0
2600	0	0	0
2700	0	0	0
2800	1	0	0
2900	0	0	0
3000	0	0	0
3100	0	0	0
3200	0	0	0
3300	0	0	0
3400	0	0	0
3500	0	0	0
3600	0	0	0
3700	0	0	0
3800	0	1	0
3900	0	0	0
4000	0	0	0
4100	0	0	0
4200	0	0	0
4300	0	0	0
4400	0	0	1
4500	0	0	1
4600	0	0	0
4700	0	0	0
4800	0	0	0
4900	0	0	0
5000	0	0	0
and larger	0	0	0
